# Supplementary material for: Smart and Age-Friendly Cities in Russia: An Exploratory Study of Attitudes, Perceptions, Quality of Life and Health Information Needs
Source: Int J Environ Res Public Health. 2020 Dec 9;17(24):9212. doi: 10.3390/ijerph17249212 (PMC7764761; doi:10.3390/ijerph17249212)
Supplement: Supplementary file 1 [file ijerph-17-09212-s001.zip]

Archive with 2 entries (2 files):
- Supplementary Material S1 English translation of the survey questionnaire.pdf
- Supplementary Material S2 Informed consent form.pdf
